# Supplementary material for: Therapeutic Outcomes of Combined Eyelid Hygiene, Intense Pulsed Light, and Meibomian Gland Expression in Meibomian Gland Dysfunction
Source: J Clin Med. 2025 Nov 27;14(23):8406. doi: 10.3390/jcm14238406 (PMC12692845; doi:10.3390/jcm14238406)
Supplement: Supplementary file 1 [file jcm-14-08406-s001.zip]

Archive with 1 entries (1 files):
- jcm-3965578-supplementary.pdf
